# Supplementary material for: Independent and Combined Associations of Urinary Heavy Metal Exposures with Serum α-Klotho in Middle-Aged and Older Adults
Source: Toxics. 2025 Mar 24;13(4):237. doi: 10.3390/toxics13040237 (PMC12031166; doi:10.3390/toxics13040237)
Supplement: Supplementary file 1 [file toxics-13-00237-s001.zip]

Archive with 1 entries (1 files):
- toxics-3519806-supplementary.pdf
